# Supplementary material for: Extracellular cell-free RNA profile in human large follicles and small follicles
Source: Front Cell Dev Biol. 2022 Sep 26;10:940336. doi: 10.3389/fcell.2022.940336 (PMC9549077; doi:10.3389/fcell.2022.940336)
Supplement: Supplementary file 6 [file DataSheet1.xls]

## Sheet: Table S2
Table S2. Sequencing and Quality Control
Sample	Clean Q30 Bases Rate(%)	Raw reads	Clean reads	Total mapped reads	Mapped Rate (%)
Large follicular fluid_1	86.34	164939864	43447868	37747507	0.8688
Large follicular fluid_2	89.18	86203488	30606378	27340677	0.8933
Large follicular fluid_3	89.36	182880292	46518561	40875860	0.8787
Large follicular fluid_4	93	114571220	43447868	18923718	0.8711
Large follicular fluid_5	92.81	126743626	39366432	17376343	0.8828
Large follicular fluid_6	93.24	114477324	18014618	3113826	0.3457
Large follicular fluid_7	92.68	108984196	83512862	29442459	0.7051
Large follicular fluid_8	92.18	106181124	70134374	32118036	0.9159
Large follicular fluid_9	92.05	125573728	74856626	31638152	0.8453
Large follicular fluid_10	92.39	126362700	72643150	28447058	0.7832
Large follicular fluid_11	93.15	81441652	39559078	16705799	0.8446
Large follicular fluid_12	92.57	82603734	39712996	17449890	0.8788
Large follicular fluid_13	92.26	103353094	88862084	40565541	0.913
Large follicular fluid_14	92.14	121251970	75870294	32620433	0.8599
Large follicular fluid_15	92.1	111478382	48925668	21233740	0.868
Large follicular fluid_16	91.79	129847702	52195620	22410189	0.8587
Small follicular fluid_1	78.31	82133542	16155330	2861108	0.3542
Small follicular fluid_2	92.59	88043878	2149328	448027	0.4169
Small follicular fluid_3	91.59	78103096	3310458	922625	0.5574
Small follicular fluid_4	92.08	103181876	4175632	1687164	0.8081
Small follicular fluid_5	68.04	163309158	123796376	22023375	0.3558
Small follicular fluid_6	92.2	89795070	23641520	1143067	0.0967
Small follicular fluid_7	94.65	137151286	1824146	371487	0.4073
Small follicular fluid_8	94.8	105623626	1689492	588366	0.6965

## Sheet: Table S3
Table S3. Number of aligned reads of RNA transcript biotypes detected in follicular fluid
Transcript Biotype	Sum large follicular fluid	Sum small follicular fluid	P-value
protein_coding	59074291	1853054	< 0.001
lncRNA	13568982	298698	< 0.001
processed_pseudogene	3027585	30456	< 0.001
transcribed_unprocessed_pseudogene	986924	31951	< 0.001
unprocessed_pseudogene	912694	6958	< 0.001
TEC	610225	4395	< 0.001
transcribed_processed_pseudogene	343745	2327	< 0.001
misc_RNA	309193	44377	0.001
transcribed_unitary_pseudogene	267677	2364	< 0.001
polymorphic_pseudogene	95726	2161	< 0.001
Mt_rRNA	89527	72442	0.485
miRNA	72584	1085	< 0.001
snRNA	71294	1149	0.002
unitary_pseudogene	57197	437	< 0.001
IG_V_gene	48491	302	< 0.001
IG_V_pseudogene	43286	378	< 0.001
rRNA_pseudogene	40452	22	< 0.001
snoRNA	36169	362	< 0.001
TR_V_gene	27921	89	< 0.001
IG_C_gene	18962	183	0.002
TR_V_pseudogene	6788	0	< 0.001
TR_J_gene	4363	0	< 0.001
scaRNA	4156	28	0.002
IG_C_pseudogene	3152	4	< 0.001
IG_J_gene	3062	0	0.04
TR_C_gene	2739	12	< 0.001
IG_D_gene	1642	0	0.008
rRNA	1175	0	< 0.001
Mt_tRNA	884	2	0.022
pseudogene	827	0	0.012
TR_D_gene	562	0	0.023
scRNA	286	20	0.02
ribozyme	242	0	0.041
IG_J_pseudogene	158	0	0.116
translated_processed_pseudogene	150	10	0.223
TR_J_pseudogene	143	0	0.039
vaultRNA	94	0	0.05

## Sheet: Table S4
	Table S4. Distribution of FPKM values by RNA types in follicular fluid
Follicular fluid	RNA types	No. of annotated genes	No. of genes (percentage) at following FPKM range
			0<FPKM<=1	1<FPKM<=5	5<FPKM<=10	10<FPKM<=20	20<FPKM<=50	FPKM>50
Large follicular fluid	Protein_conding	13090	696 (5.32%)	4291 (32.78%)	4404 (33.64%)	2629 (20.08%)	883 (6.75%)	187 (1.43%)
	lncRNA	9455	607 (6.42%)	3222 (34.08%)	2939 (31.08%)	1834 (19.40%)	721 (7.63%)	132 (1.40%)
	Small RNAs	888	3 (0.34%)	188 (21.17%)	176 (19.82%)	201 (22.64%)	196 (22.07%)	124 (13.96%)
	other ncRNA	8258	523 (6.33%)	2578 (31.22%)	2245 (27.19%)	1764 (21.36%)	888 (10.75%)	260 (3.15%)
Small follicular fluid	Protein_conding	3354	164 (4.89%)	760 (22.66%)	563 (16.79%)	601 (17.92%)	664 (19.80%)	602 (17.95%)
	lncRNA	423	19 (4.49%)	85 (20.09%)	60 (14.18%)	67 (15.84%)	89 (21.04%)	103 (24.35%)
	Small RNAs	14	0 (0%)	0 (0%)	0 (0%)	0 (0%)	2 (14.3%)	11 (78.57%)
	other ncRNA	319	6 (1.88%)	40 (12.54%)	39 (12.23%)	44 (13.79%)	69 (21.63%)	121 (37.93%)
